# Supplementary material for: Dynamic Impacts of Stock Enhancement on Kaluga Sturgeon (Huso dauricus): Novel Conservation Strategy Insights from the Gut Microbe Composition and Gene Expression Mode
Source: Int J Mol Sci. 2025 Feb 10;26(4):1480. doi: 10.3390/ijms26041480 (PMC11855664; doi:10.3390/ijms26041480)
Supplement: Supplementary file 1 [file ijms-26-01480-s001.zip]

Archive with 1 entries (1 files):
- ijms-3387854-supplementary.pdf
